# Supplementary material for: Hydrogen sulfide promotes wheat immunity against stripe rust through TaATG6c persulfidation
Source: Stress Biol. 2026 Feb 13;6(1):16. doi: 10.1007/s44154-026-00292-7 (PMC12905053; doi:10.1007/s44154-026-00292-7)
Supplement: Supplementary file 7 — Supplementary Material 7. Table S1. Primers used for the functional analysis of TaATG6c. [file 44154_2026_292_MOESM7_ESM.xlsx]

## Sheet: Primers
Primer Name	Primer Sequences	Purpose
pCold-SUMO-ATG6a-F	CGCGAACAGATTGGAGGATCCATGAAGCCCAAGGTTGCC	Prokaryotic Expression
pCold-SUMO-ATG6a-R	GATTACCTATCTAGACTGCAGTCAACCCTTCTTGTTTGGAGACTG	Prokaryotic Expression
pCold-SUMO-ATG6b-F	CGCGAACAGATTGGAGGATCCATGAAGCCCAAGGCCGC	Prokaryotic Expression
pCold-SUMO-ATG6b-R	GATTACCTATCTAGACTGCAGTCAACCCTTCTTGTTTGGAGACTGC	Prokaryotic Expression
pCold-SUMO-ATG6c-F	CGCGAACAGATTGGAGGATCCATGAAGCCCAAGGTTGCCG	Prokaryotic Expression
pCold-SUMO-ATG6c-R	GATTACCTATCTAGACTGCAGTCAACCCTTCTTGTTTGGAGACTGC	Prokaryotic Expression
pCold-SUMO-ATG6cC177A/C180A-F	CTCGCTCTGGAAGCTATGAGGG	Prokaryotic Expression
pCold-SUMO-ATG6cC177A/C180A-R	TCATAGCTTCCAGAGCGAGTGG	Prokaryotic Expression
ATG6-VIGS-F	GAGTCATTCCCCGATAGGTT	VIGS
ATG6-VIGS-R	GCTCTTGTTGATTGGTTAGGC	VIGS
ATG6-VOX-F	ATGGGGGCGAGCAGG	VOX
ATG6-VOX-R	TCATGCTTCTTCAATAGCAGCTTTTAGT	VOX
ATG6-QPCR-F	TTATTCTGGAGCACCCGATTT	qPCR
ATG6-QPCR-R	GCCTTTGTCCAGTTCTCCAGTT	qPCR
pBin-TaATG6-GFP-F	CATTTACGAACGATAGACTAGTATGAAGCCCAAGGTTGCC	Plasmid Construction
pBin-TaATG6-GFP-R	CCTTGCTCACCATGGGACTAGTTCAACCCTTCTTGTTTGGAGAC	Plasmid Construction
