# Supplementary material for: Hydrogen sulfide promotes wheat immunity against stripe rust through TaATG6c persulfidation
Source: Stress Biol. 2026 Feb 13;6(1):16. doi: 10.1007/s44154-026-00292-7 (PMC12905053; doi:10.1007/s44154-026-00292-7)
Supplement: Supplementary file 8 — Supplementary Material 8. Table S2. Persulfidated proteins identified under mock, CYR32, and V26 treatments. [file 44154_2026_292_MOESM8_ESM.xlsx]

## Sheet: Sheet1
Gene ID	Treatment
TraesCS3A02G376700	CYR32
TraesCS3D02G369600	CYR32
TraesCS3B02G228500	CYR32
TraesCS3D02G198600	CYR32
TraesCS4A02G107600	CYR32
TraesCS4A02G107700	CYR32
TraesCS4B02G196800	CYR32
TraesCS4B02G196900	CYR32
TraesCS4D02G197100	CYR32
TraesCS4D02G197200	CYR32
TraesCS5A02G415400	CYR32
TraesCS5A02G415600	CYR32
TraesCS5B02G418100	CYR32
TraesCS5B02G418200	CYR32
TraesCS5D02G423300	CYR32
TraesCS5D02G423400	CYR32
TraesCS4D02G360400	CYR32
TraesCS5D02G509800	CYR32
TraesCS6A02G116200	CYR32
TraesCS6B02G144000	CYR32
TraesCS6D02G105000	CYR32
TraesCS2D02G444900	CYR32
TraesCS6D02G324500	CYR32
TraesCS7D02G167500	CYR32
TraesCS3B02G587400	CYR32
TraesCS5A02G154100	CYR32
TraesCS7D02G166700	CYR32
TraesCS4D02G052800	CYR32
TraesCS2B02G467100	CYR32
TraesCS2B02G586400	CYR32
TraesCS3D02G246600	CYR32
TraesCS2A02G519200	CYR32
TraesCS4A02G387300	CYR32
TraesCS5B02G275000	CYR32
TraesCS1A02G106500	CYR32
TraesCS7B02G340500	CYR32
TraesCS3B02G243600	CYR32
TraesCS5B02G368200	CYR32
TraesCS5D02G526800	CYR32
TraesCS4A02G140200	CYR32
TraesCS3B02G470300	CYR32
TraesCS4D02G221900	CYR32
TraesCS5D02G366600	CYR32
TraesCS7B02G388600	CYR32
TraesCS7B02G441200	CYR32
TraesCS2B02G229500	CYR32
TraesCS3B02G549600	CYR32
TraesCS6A02G151500	CYR32
TraesCS1B02G471200	CYR32
TraesCS7B02G314000	CYR32
TraesCS3D02G529600	CYR32
TraesCS7B02G243100	CYR32
TraesCS6D02G114900	CYR32
TraesCS6D02G010500	CYR32
TraesCS2A02G030700	CYR32
TraesCS2B02G462700	CYR32
TraesCS4A02G387800	CYR32
TraesCS7B02G495500	CYR32
TraesCS4D02G100400	CYR32
TraesCS2D02G296900	CYR32
TraesCS3B02G340500	CYR32
TraesCS3A02G029300	CYR32
TraesCS3B02G333200	CYR32
TraesCS7B02G502300	CYR32
TraesCS2B02G496700	CYR32
TraesCS1B02G316300	CYR32
TraesCS5D02G503600	CYR32
TraesCS1B02G388400	CYR32
TraesCS6D02G351000	CYR32
TraesCS2A02G462100	CYR32
TraesCS1D02G243900	CYR32
TraesCS1A02G243800	CYR32
TraesCS2D02G510800	CYR32
TraesCS1B02G188600	CYR32
TraesCS1A02G018600	CYR32
TraesCS5D02G341300	CYR32
TraesCS7D02G499900	CYR32
TraesCS3B02G243000	CYR32
TraesCS6D02G330400	CYR32
TraesCS2B02G279900	CYR32
TraesCS7D02G458700	CYR32
TraesCS1D02G196800	CYR32
TraesCS1A02G050700	CYR32
TraesCS2A02G217100	CYR32
TraesCS4D02G280100	CYR32
TraesCS4D02G211800	CYR32
TraesCS6D02G021700	CYR32
TraesCS7A02G195200	CYR32
TraesCS1A02G325200	CYR32
TraesCS7D02G550800	CYR32
TraesCS6B02G098800	CYR32
TraesCS2B02G457000	CYR32
TraesCS5D02G132600	CYR32
TraesCS4D02G147200	CYR32
TraesCS7B02G184200	CYR32
TraesCS4B02G133300	CYR32
TraesCS6B02G172300	CYR32
TraesCS3B02G586100	CYR32
TraesCSU02G060400	CYR32
TraesCS2D02G452900	CYR32
TraesCS6A02G248600	CYR32
TraesCS3B02G552900	CYR32
TraesCS7B02G474800	CYR32
TraesCS3D02G501100	CYR32
TraesCS2D02G230700	CYR32
TraesCS1D02G307100	CYR32
TraesCS3A02G128500	CYR32
TraesCS3B02G268000	CYR32
TraesCS2A02G339600	CYR32
TraesCS3B02G217200	CYR32
TraesCS3D02G426400	CYR32
TraesCS5A02G428300	CYR32
TraesCS5B02G359000	CYR32
TraesCS2B02G112400	CYR32
TraesCS6D02G214100	CYR32
TraesCS6D02G259200	CYR32
TraesCS6D02G404900	CYR32
TraesCS2D02G209000	CYR32
TraesCS6A02G099318	CYR32
TraesCS7B02G194300	CYR32
TraesCS7D02G085900	CYR32
TraesCS5D02G370000	CYR32
TraesCS5A02G066800	CYR32
TraesCS2A02G408800	CYR32
TraesCS7D02G253500	CYR32
TraesCS1D02G198500	CYR32
TraesCSU02G143900	CYR32
TraesCS4A02G312000	CYR32
TraesCS2D02G053700	CYR32
TraesCS2B02G123800	CYR32
TraesCS2D02G462800	CYR32
TraesCS1A02G016000	CYR32
TraesCS6B02G099900	CYR32
TraesCS5A02G312200	CYR32
TraesCS2A02G064300	CYR32
TraesCS1A02G133800	CYR32
TraesCS5B02G378500	CYR32
TraesCS6B02G045500	CYR32
TraesCS4A02G160700	CYR32
TraesCS4A02G156600	CYR32
TraesCS3D02G430400	CYR32
TraesCS1D02G284900	CYR32
TraesCS2A02G593600	CYR32
TraesCS3D02G332600	CYR32
TraesCS1D02G054200	CYR32
TraesCS4B02G365800	CYR32
TraesCS6B02G125100	CYR32
TraesCS5A02G180800	CYR32
TraesCS7A02G499500	CYR32
TraesCS4A02G238600	CYR32
TraesCS2B02G192700	CYR32
TraesCS5A02G066900	CYR32
TraesCS1B02G477800	CYR32
TraesCS1A02G440800	CYR32
TraesCS4A02G080000	CYR32
TraesCS7D02G431100	CYR32
TraesCS6A02G026000	CYR32
TraesCS1B02G439500	CYR32
TraesCS5A02G093400	CYR32
TraesCS2A02G418200	CYR32
TraesCS4A02G245200	CYR32
TraesCS5B02G130600	CYR32
TraesCS5A02G369400	CYR32
TraesCS3D02G320500	CYR32
TraesCS6D02G362100	CYR32
TraesCS7B02G048300	CYR32
TraesCS7D02G185100	CYR32
TraesCS7D02G508800	CYR32
TraesCS2D02G093400	CYR32
TraesCS2B02G223000	CYR32
TraesCS3D02G023700	CYR32
TraesCS4B02G236900	CYR32
TraesCS3B02G484600	CYR32
TraesCS1B02G346200	CYR32
TraesCS1A02G020100	CYR32
TraesCS5D02G102600	CYR32
TraesCS2A02G446000	CYR32
TraesCS7D02G049600	CYR32
TraesCS3D02G246700	CYR32
TraesCS3D02G433900	CYR32
TraesCS4A02G391400	CYR32
TraesCSU02G014500	CYR32
TraesCS3B02G139400	CYR32
TraesCS3A02G327100	CYR32
TraesCS5B02G081000	CYR32
TraesCS2D02G171200	CYR32
TraesCS4D02G011100	CYR32
TraesCS6A02G014000	CYR32
TraesCS3B02G161800	CYR32
TraesCS3D02G483900	CYR32
TraesCSU02G058438	CYR32
TraesCS1B02G074500	CYR32
TraesCS6B02G396300	CYR32
TraesCS3B02G557600	CYR32
TraesCS7A02G567900	CYR32
TraesCS3D02G038200	CYR32
TraesCS2A02G341900	CYR32
TraesCS5A02G313400	CYR32
TraesCS2D02G348000	CYR32
TraesCS2A02G213300	CYR32
TraesCS5A02G461200	CYR32
TraesCS2D02G539100	CYR32
TraesCS7D02G294200	CYR32
TraesCS3B02G079400	CYR32
TraesCS3D02G085900	CYR32
TraesCS3A02G522900	CYR32
TraesCS4A02G295100	CYR32
TraesCS1A02G443100	CYR32
TraesCS7A02G091500	CYR32
TraesCS4A02G073700	CYR32
TraesCS5A02G357600	CYR32
TraesCS3A02G289900	CYR32
TraesCS3D02G151800	CYR32
TraesCS2D02G571200	CYR32
TraesCS4A02G158700	CYR32
TraesCS1A02G120700	CYR32
TraesCS4D02G005000	CYR32
TraesCS6B02G361600	CYR32
TraesCS4B02G339900	CYR32
TraesCS7B02G183400	CYR32
TraesCS4B02G109100	CYR32
TraesCS2A02G079100	CYR32
TraesCS2B02G543800	CYR32
TraesCS6A02G326800	CYR32
TraesCS1B02G466000	CYR32
TraesCS3D02G028400	CYR32
TraesCS3A02G026900	CYR32
TraesCS7D02G488000	CYR32
TraesCS3D02G085200	CYR32
TraesCS5A02G555900	CYR32
TraesCS4A02G478400	CYR32
TraesCS5B02G149000	CYR32
TraesCS4D02G297600	CYR32
TraesCS5B02G105100	CYR32
TraesCS4D02G257900	CYR32
TraesCS6A02G243900	CYR32
TraesCS1B02G029000	CYR32
TraesCS6A02G064300	CYR32
TraesCS2D02G327700	CYR32
TraesCS2B02G587900	CYR32
TraesCS7B02G378700	CYR32
TraesCS7D02G059400	CYR32
TraesCS4A02G038700	CYR32
TraesCS7D02G526300	CYR32
TraesCS4A02G377100	CYR32
TraesCS3B02G493900	CYR32
TraesCS7D02G057200	CYR32
TraesCS7B02G030200	CYR32
TraesCS5B02G157200	CYR32
TraesCS3B02G043600	CYR32
TraesCS5B02G385900	CYR32
TraesCS5A02G408100	CYR32
TraesCS4A02G187900	CYR32
TraesCS6D02G328300	CYR32
TraesCS3D02G052100	CYR32
TraesCS2D02G004500	CYR32
TraesCS2D02G106200	CYR32
TraesCS4A02G089000	CYR32
TraesCS7B02G300600	CYR32
TraesCS7D02G181700	CYR32
TraesCS6B02G037600	CYR32
TraesCS2D02G572600	CYR32
TraesCS2B02G274000	CYR32
TraesCS7D02G127400	CYR32
TraesCS2D02G017100	CYR32
TraesCS2D02G025200	CYR32
TraesCS4A02G123500	CYR32
TraesCS2A02G123900	CYR32
TraesCS3D02G402100	CYR32
TraesCS7B02G394000	CYR32
TraesCS6D02G157000	CYR32
TraesCSU02G054600	CYR32
TraesCS2D02G300800	CYR32
TraesCSU02G056700	CYR32
TraesCS6A02G227400	CYR32
TraesCS6A02G225000	CYR32
TraesCS3D02G539100	CYR32
TraesCS4D02G241300	CYR32
TraesCS6A02G145100	CYR32
TraesCS7D02G359400	CYR32
TraesCS2D02G154500	CYR32
TraesCS6D02G167300	CYR32
TraesCS2A02G471800	CYR32
TraesCS4D02G281600	CYR32
TraesCS7A02G367400	CYR32
TraesCS7D02G057500	CYR32
TraesCS1B02G009600	CYR32
TraesCS5B02G100300	CYR32
TraesCS2D02G545900	CYR32
TraesCS1D02G033200	CYR32
TraesCS2B02G030300	CYR32
TraesCS5D02G095700	CYR32
TraesCS3B02G155200	CYR32
TraesCS3B02G416800	CYR32
TraesCS6D02G019700	CYR32
TraesCS5D02G508700	CYR32
TraesCSU02G003600	CYR32
TraesCS5A02G444600	CYR32
TraesCS2D02G074600	CYR32
TraesCS1D02G405700	CYR32
TraesCS5A02G248300	CYR32
TraesCS6A02G238400	CYR32
TraesCS5A02G403500	CYR32
TraesCS3A02G078300	CYR32
TraesCS3B02G377000	CYR32
TraesCS6D02G312900	CYR32
TraesCS3B02G152100	CYR32
TraesCS6B02G359600	CYR32
TraesCS2D02G445200	CYR32
TraesCS6A02G054800	CYR32
TraesCS1A02G400200	CYR32
TraesCS1B02G385700	CYR32
TraesCS3B02G444200	CYR32
TraesCS3B02G443700	CYR32
TraesCS4A02G141300	CYR32
TraesCS3D02G008700	CYR32
TraesCS6D02G036200	CYR32
TraesCS3D02G262200	CYR32
TraesCS6D02G233700	CYR32
TraesCS3D02G194600	CYR32
TraesCS2A02G450200	CYR32
TraesCS4A02G475400	CYR32
TraesCS5D02G002000	CYR32
TraesCS4D02G272900	CYR32
TraesCS1A02G429200	CYR32
TraesCS2A02G040900	CYR32
TraesCS5B02G249595	CYR32
TraesCS2D02G479700	CYR32
TraesCS3B02G081600	CYR32
TraesCS7D02G187100	CYR32
TraesCS2A02G005700	CYR32
TraesCS2D02G579800	CYR32
TraesCS3B02G537100	CYR32
TraesCS7D02G004400	CYR32
TraesCS6B02G034400	CYR32
TraesCS1A02G422500	CYR32
TraesCS2A02G390000	CYR32
TraesCS1B02G300600	CYR32
TraesCS5B02G019800	CYR32
TraesCS1B02G186200	CYR32
TraesCS6A02G228600	CYR32
TraesCS1B02G297600	CYR32
TraesCS2D02G601600	CYR32
TraesCS2D02G070700	CYR32
TraesCS7D02G298700	CYR32
TraesCS5B02G468900	CYR32
TraesCS5A02G453000	CYR32
TraesCS6A02G390000	CYR32
TraesCS3A02G273500	CYR32
TraesCS2D02G375100	CYR32
TraesCS3D02G383400	CYR32
TraesCS5B02G287600	CYR32
TraesCS1B02G330600	CYR32
TraesCS4A02G036100	CYR32
TraesCS1B02G040700	CYR32
TraesCS7D02G368400	CYR32
TraesCS6B02G400700	CYR32
TraesCS5B02G532500	CYR32
TraesCS4D02G167200	CYR32
TraesCS2B02G143100	CYR32
TraesCS3A02G308200	CYR32
TraesCS5D02G074000	CYR32
TraesCS2A02G323000	CYR32
TraesCS5D02G168100	CYR32
TraesCS5B02G071300	CYR32
TraesCS6B02G310500	CYR32
TraesCS5A02G169100	CYR32
TraesCS7D02G410900	CYR32
TraesCS4B02G380900	CYR32
TraesCS7D02G509000	CYR32
TraesCS4A02G060500	CYR32
TraesCSU02G036000	CYR32
TraesCS1D02G228400	CYR32
TraesCS6B02G355000	CYR32
TraesCS1B02G015500	CYR32
TraesCS5B02G558000	CYR32
TraesCS4B02G044200	CYR32
TraesCS7D02G446300	CYR32
TraesCS3A02G320500	CYR32
TraesCS4D02G154000	CYR32
TraesCS7B02G115600	CYR32
TraesCS2B02G285400	CYR32
TraesCS1B02G211800	CYR32
TraesCS2D02G083300	CYR32
TraesCS7A02G044600	CYR32
TraesCS1B02G067600	CYR32
TraesCS4B02G049300	CYR32
TraesCS2A02G113800	CYR32
TraesCS6A02G103700	CYR32
TraesCS2B02G492700	CYR32
TraesCS1B02G055100	CYR32
TraesCS7A02G480900	CYR32
TraesCS2A02G264400	CYR32
TraesCS1B02G342800	CYR32
TraesCS2B02G043300	CYR32
TraesCS7D02G135800	CYR32
TraesCS3B02G132600	CYR32
TraesCS1B02G349400	CYR32
TraesCS4D02G159700	CYR32
TraesCS2A02G378100	CYR32
TraesCS2D02G374400	CYR32
TraesCS3D02G012900	CYR32
TraesCS7D02G275500	CYR32
TraesCS4D02G222600	CYR32
TraesCS6A02G270300	CYR32
TraesCS7A02G192200	CYR32
TraesCS6D02G035400	CYR32
TraesCS2A02G582600	CYR32
TraesCS6D02G354800	CYR32
TraesCS6A02G354600	CYR32
TraesCS5A02G113400	CYR32
TraesCS5A02G276500	CYR32
TraesCS2B02G015700	CYR32
TraesCS7A02G013532	CYR32
TraesCS5D02G408900	CYR32
TraesCS7A02G058000	CYR32
TraesCS5D02G554400	CYR32
TraesCS7A02G185400	CYR32
TraesCS1B02G139700	CYR32
TraesCS5D02G263500	CYR32
TraesCS3A02G346400	CYR32
TraesCS7B02G281600	CYR32
TraesCS5B02G351700	CYR32
TraesCS5A02G451900	CYR32
TraesCS5B02G464100	CYR32
TraesCS1B02G264900	CYR32
TraesCS3D02G231900	CYR32
TraesCS4A02G348300	CYR32
TraesCS4B02G081900	CYR32
TraesCS4D02G110100	CYR32
TraesCS5A02G065300	CYR32
TraesCS3B02G469400	CYR32
TraesCS3A02G085000	CYR32
TraesCS2A02G325000	CYR32
TraesCS3B02G147900	CYR32
TraesCS5A02G464800	CYR32
TraesCS1A02G368900	CYR32
TraesCS6B02G001900	CYR32
TraesCS2D02G204100	CYR32
TraesCS5D02G092200	CYR32
TraesCS2D02G358500	CYR32
TraesCS1D02G317600	CYR32
TraesCS7D02G461300	CYR32
TraesCS2A02G026200	CYR32
TraesCS1A02G091300	CYR32
TraesCSU02G250100	CYR32
TraesCS5A02G023000	CYR32
TraesCS1D02G351400	CYR32
TraesCS1A02G349700	CYR32
TraesCS7D02G027700	CYR32
TraesCS1B02G201900	CYR32
TraesCS3A02G298400	CYR32
TraesCS6A02G387600	CYR32
TraesCS2A02G132600	CYR32
TraesCS5D02G350300	CYR32
TraesCS6D02G011800	CYR32
TraesCS7B02G301300	CYR32
TraesCS3B02G604700	CYR32
TraesCS5B02G293900	CYR32
TraesCS1B02G419200	CYR32
TraesCS1A02G177900	CYR32
TraesCS2B02G463400	CYR32
TraesCS3D02G270300	CYR32
TraesCS7D02G002600	CYR32
TraesCS2D02G030100	CYR32
TraesCS2B02G256700	CYR32
TraesCS5D02G332900	CYR32
TraesCS5B02G432000	CYR32
TraesCS6B02G078100	CYR32
TraesCSU02G085200	CYR32
TraesCS6B02G001000	CYR32
TraesCS1D02G399200	CYR32
TraesCS2D02G359800	CYR32
TraesCS2B02G525000	CYR32
TraesCS6B02G013400	CYR32
TraesCS2D02G151000	CYR32
TraesCS3B02G556700	CYR32
TraesCS4B02G374900	CYR32
TraesCS3B02G315100	CYR32
TraesCS2A02G013100	CYR32
TraesCS2D02G088200	CYR32
TraesCS6B02G284600	CYR32
TraesCS1B02G230100	CYR32
TraesCS1A02G114400	CYR32
TraesCS4B02G142800	CYR32
TraesCS2A02G545900	CYR32
TraesCS4D02G033900	CYR32
TraesCS3A02G072400	CYR32
TraesCS5B02G168300	CYR32
TraesCS1D02G423800	CYR32
TraesCS1D02G024700	CYR32
TraesCS1B02G078700	CYR32
TraesCS3D02G061000	CYR32
TraesCS7A02G452100	CYR32
TraesCS7B02G310100	CYR32
TraesCS3B02G183200	CYR32
TraesCS7B02G045400	CYR32
TraesCS7B02G474300	CYR32
TraesCS6D02G058800	CYR32
TraesCS2A02G199700	CYR32
TraesCS2A02G466400	CYR32
TraesCS2D02G068700	CYR32
TraesCS6A02G414500	CYR32
TraesCS6B02G377200	CYR32
TraesCS5B02G149400	CYR32
TraesCS4B02G368900	CYR32
TraesCS7A02G564000	CYR32
TraesCS3A02G447600	CYR32
TraesCS3B02G037500	CYR32
TraesCS6B02G372900	CYR32
TraesCS2A02G029800	CYR32
TraesCS5D02G115100	CYR32
TraesCS6B02G399000	CYR32
TraesCS4A02G230800	CYR32
TraesCS7A02G186000	CYR32
TraesCS3A02G450800	CYR32
TraesCS7A02G184200	CYR32
TraesCS2B02G316100	CYR32
TraesCS2B02G088100	CYR32
TraesCS4A02G084600	CYR32
TraesCS3D02G494200	CYR32
TraesCS7B02G263600	CYR32
TraesCS4A02G304600	CYR32
TraesCS4B02G031400	CYR32
TraesCS1D02G210300	CYR32
TraesCS2A02G255200	CYR32
TraesCS1D02G331500	CYR32
TraesCS4B02G024200	CYR32
TraesCS7D02G222000	CYR32
TraesCS2A02G419500	CYR32
TraesCS6B02G406700	CYR32
TraesCS1A02G250200	CYR32
TraesCS2D02G131000	CYR32
TraesCS4A02G437000	CYR32
TraesCS3D02G380700	CYR32
TraesCS2B02G551200	CYR32
TraesCS5D02G382200	CYR32
TraesCS7B02G042200	CYR32
TraesCS2A02G446200	CYR32
TraesCS7B02G156500	CYR32
TraesCS1D02G347100	CYR32
TraesCS4D02G255500	CYR32
TraesCS4D02G106200	CYR32
TraesCS2A02G432300	CYR32
TraesCS7A02G027800	CYR32
TraesCS4B02G279900	CYR32
TraesCS3B02G330300	CYR32
TraesCS7A02G423100	CYR32
TraesCS5D02G231800	CYR32
TraesCS1B02G103800	CYR32
TraesCS2D02G086100	CYR32
TraesCS4B02G305900	CYR32
TraesCS1B02G337300	CYR32
TraesCS2A02G272400	CYR32
TraesCS7A02G569800	CYR32
TraesCS1B02G269700	CYR32
TraesCS7B02G131400	CYR32
TraesCS2B02G337500	CYR32
TraesCS5B02G324900	CYR32
TraesCS6B02G179400	CYR32
TraesCS7D02G090100	CYR32
TraesCS5D02G088400	CYR32
TraesCS6B02G469400	CYR32
TraesCS3B02G161400	CYR32
TraesCS7A02G303300	CYR32
TraesCS4D02G008800	CYR32
TraesCS1D02G136800	CYR32
TraesCS2A02G499800	CYR32
TraesCS7A02G374300	CYR32
TraesCS5D02G043500	CYR32
TraesCS7A02G274300	CYR32
TraesCS6B02G303900	CYR32
TraesCS6A02G407800	CYR32
TraesCS3B02G222400	CYR32
TraesCS5B02G368300	CYR32
TraesCS7A02G205300	CYR32
TraesCS3B02G494000	CYR32
TraesCS5A02G189900	CYR32
TraesCS2D02G022100	CYR32
TraesCS2B02G107600	CYR32
TraesCS5D02G349700	CYR32
TraesCS7A02G162500	CYR32
TraesCS2B02G356600	CYR32
TraesCS1A02G073600	CYR32
TraesCS3D02G395700	CYR32
TraesCS7A02G282900	CYR32
TraesCS1D02G141200	CYR32
TraesCS7D02G100700	CYR32
TraesCS7D02G527800	CYR32
TraesCS7B02G464300	CYR32
TraesCS5B02G401400	CYR32
TraesCS6A02G018300	CYR32
TraesCS6D02G199900	CYR32
TraesCS3D02G183579	CYR32
TraesCS6D02G053400	CYR32
TraesCS4B02G369700	CYR32
TraesCS4B02G199700	CYR32
TraesCS7A02G534800	CYR32
TraesCS7A02G033700	CYR32
TraesCS1D02G401100	CYR32
TraesCS7D02G358300	CYR32
TraesCS5B02G569400	CYR32
TraesCS5D02G398100	CYR32
TraesCS1B02G102800	CYR32
TraesCSU02G037200	CYR32
TraesCS5B02G277000	CYR32
TraesCS6A02G404800	CYR32
TraesCS5B02G253700	CYR32
TraesCS7A02G152000	CYR32
TraesCS2A02G523200	CYR32
TraesCS2A02G572900	CYR32
TraesCS4A02G488300	CYR32
TraesCS4A02G046400	CYR32
TraesCS1B02G431800	CYR32
TraesCS4B02G290600	CYR32
TraesCS2B02G069900	CYR32
TraesCS5B02G207100	CYR32
TraesCS5A02G068000	CYR32
TraesCS5B02G273300	CYR32
TraesCS2A02G250000	CYR32
TraesCS1B02G395900	CYR32
TraesCS1D02G186300	CYR32
TraesCS7D02G403900	CYR32
TraesCS3B02G503600	CYR32
TraesCS3B02G355600	CYR32
TraesCS5B02G485500	CYR32
TraesCS6B02G368200	CYR32
TraesCS3A02G160000	CYR32
TraesCS1B02G052300	CYR32
TraesCS1B02G060300	CYR32
TraesCS5D02G187900	CYR32
TraesCS2B02G033700	CYR32
TraesCS3B02G134300	CYR32
TraesCS7A02G483700	CYR32
TraesCS2A02G190500	CYR32
TraesCS2A02G024200	CYR32
TraesCS2B02G406800	CYR32
TraesCS2B02G273000	CYR32
TraesCS7D02G008200	CYR32
TraesCS7B02G311000	CYR32
TraesCS6B02G227100	CYR32
TraesCS2A02G478600	CYR32
TraesCS1D02G344200	CYR32
TraesCS7B02G026700	CYR32
TraesCS4A02G223400	CYR32
TraesCS5B02G048800	CYR32
TraesCS6D02G323400	CYR32
TraesCS4A02G049500	CYR32
TraesCS4A02G064800	CYR32
TraesCS7D02G259000	CYR32
TraesCS7B02G328300	CYR32
TraesCS6B02G410400	CYR32
TraesCS2D02G554600	CYR32
TraesCS6D02G136300	CYR32
TraesCS3D02G073600	CYR32
TraesCS1D02G341500	CYR32
TraesCS2A02G039200	CYR32
TraesCS3B02G435200	CYR32
TraesCS1B02G153100	CYR32
TraesCS1B02G133800	CYR32
TraesCS2D02G303500	CYR32
TraesCS5B02G439100	CYR32
TraesCSU02G036800	CYR32
TraesCS6B02G410600	CYR32
TraesCS3D02G360700	CYR32
TraesCS5B02G206700	CYR32
TraesCS5D02G540300	CYR32
TraesCS1A02G307100	CYR32
TraesCS1A02G075500	CYR32
TraesCS3A02G329700	CYR32
TraesCS1A02G182200	CYR32
TraesCS2D02G400600	CYR32
TraesCS5B02G524000	CYR32
TraesCS2D02G428200	CYR32
TraesCS3B02G501700	CYR32
TraesCS7D02G117000	CYR32
TraesCS5D02G349600	CYR32
TraesCS3A02G246500	CYR32
TraesCS5B02G087500	CYR32
TraesCS2D02G205000	CYR32
TraesCS1A02G367000	CYR32
TraesCS7D02G433000	CYR32
TraesCS7B02G334900	CYR32
TraesCS7B02G112700	CYR32
TraesCS6A02G128100	CYR32
TraesCS7B02G119600	CYR32
TraesCS6B02G017300	CYR32
TraesCS2D02G352200	CYR32
TraesCS5D02G352000	CYR32
TraesCS3D02G100700	CYR32
TraesCS3B02G594000	CYR32
TraesCS5D02G553700	CYR32
TraesCS3D02G504600	CYR32
TraesCS7B02G338800	CYR32
TraesCS4B02G120800	CYR32
TraesCS7B02G336300	CYR32
TraesCS3D02G426600	CYR32
TraesCS5D02G201500	CYR32
TraesCS3B02G272100	CYR32
TraesCS7A02G244400	CYR32
TraesCS5D02G039100	CYR32
TraesCS7A02G079200	CYR32
TraesCS5B02G506000	CYR32
TraesCS6A02G088800	CYR32
TraesCS2A02G587800	CYR32
TraesCS6A02G052500	CYR32
TraesCS2D02G443300	CYR32
TraesCS3D02G489400	CYR32
TraesCS5D02G426000	CYR32
TraesCS2B02G599200	CYR32
TraesCS7A02G045700	CYR32
TraesCS2A02G399900	CYR32
TraesCS7D02G414300	CYR32
TraesCS5D02G147100	CYR32
TraesCS5B02G118300	CYR32
TraesCS4A02G332700	CYR32
TraesCS7A02G025100	CYR32
TraesCS5B02G004300	CYR32
TraesCS4D02G007900	CYR32
TraesCS6B02G274800	CYR32
TraesCS7A02G233800	CYR32
TraesCS7D02G335900	CYR32
TraesCS5B02G146000	CYR32
TraesCS3A02G049400	CYR32
TraesCS7D02G018700	CYR32
TraesCS5D02G369600	CYR32
TraesCS7A02G079700	CYR32
TraesCS7D02G210300	CYR32
TraesCS3B02G472500	CYR32
TraesCS3A02G393300	CYR32
TraesCS2A02G237800	CYR32
TraesCS4B02G048100	CYR32
TraesCS6A02G061000	CYR32
TraesCS6B02G157200	CYR32
TraesCS2B02G120100	CYR32
TraesCS2A02G050200	CYR32
TraesCS4B02G083300	CYR32
TraesCS2A02G375500	CYR32
TraesCS5B02G356000	CYR32
TraesCS1B02G360400	CYR32
TraesCS2B02G624400	CYR32
TraesCS4A02G422900	CYR32
TraesCS7D02G444100	CYR32
TraesCS5A02G157700	CYR32
TraesCS2A02G520700	CYR32
TraesCS2B02G177200	CYR32
TraesCS7A02G016300	CYR32
TraesCS7A02G373600	CYR32
TraesCS2D02G116700	CYR32
TraesCS1A02G305400	CYR32
TraesCS1D02G084900	CYR32
TraesCS7D02G546500	CYR32
TraesCS6D02G203600	CYR32
TraesCS6D02G145700	CYR32
TraesCS2A02G110800	CYR32
TraesCS1D02G176100	CYR32
TraesCS2D02G180800	CYR32
TraesCS6D02G153100	CYR32
TraesCS2A02G152100	CYR32
TraesCS2B02G412800	CYR32
TraesCS1A02G383100	CYR32
TraesCS1B02G391100	CYR32
TraesCS6D02G357300	CYR32
TraesCS5B02G256300	CYR32
TraesCS5B02G153300	CYR32
TraesCS5A02G480900	CYR32
TraesCS2D02G536900	CYR32
TraesCS5A02G187100	CYR32
TraesCS6D02G341900	CYR32
TraesCS2A02G113900	CYR32
TraesCS4D02G092500	CYR32
TraesCS3B02G454700	CYR32
TraesCS7D02G498800	CYR32
TraesCS5B02G245800	CYR32
TraesCS4B02G252500	CYR32
TraesCS7D02G014100	CYR32
TraesCS2D02G299400	CYR32
TraesCS7B02G065800	CYR32
TraesCS4D02G003800	CYR32
TraesCS6D02G308300	CYR32
TraesCS5D02G489600	CYR32
TraesCS5A02G455500	CYR32
TraesCS5B02G328600	CYR32
TraesCS2B02G429700	CYR32
TraesCS2A02G044300	CYR32
TraesCS2D02G414100	CYR32
TraesCS4D02G280900	CYR32
TraesCS6A02G097400	CYR32
TraesCS5B02G380700	CYR32
TraesCS1B02G162700	CYR32
TraesCS7D02G275300	CYR32
TraesCS2A02G069100	CYR32
TraesCS1B02G085200	CYR32
TraesCS4D02G211200	CYR32
TraesCS3D02G425800	CYR32
TraesCS3A02G458100	CYR32
TraesCS3A02G014700	CYR32
TraesCS3B02G179100	CYR32
TraesCS6D02G205700	CYR32
TraesCS6D02G216000	CYR32
TraesCS6B02G103200	CYR32
TraesCS6A02G239600	CYR32
TraesCS3D02G111500	CYR32
TraesCS7D02G010700	CYR32
TraesCS5B02G471600	CYR32
TraesCS4D02G278000	CYR32
TraesCS5A02G199400	CYR32
TraesCS6B02G398500	CYR32
TraesCS2A02G346400	CYR32
TraesCS4D02G336400	CYR32
TraesCS1D02G240500	CYR32
TraesCS6A02G156600	CYR32
TraesCS3B02G219200	CYR32
TraesCS7B02G123000	CYR32
TraesCS2D02G577800	CYR32
TraesCS3A02G364900	CYR32
TraesCS6B02G314600	CYR32
TraesCS2D02G468900	CYR32
TraesCS5B02G532200	CYR32
TraesCS7A02G340400	CYR32
TraesCS5B02G059400	CYR32
TraesCS6A02G245500	CYR32
TraesCS4A02G006200	CYR32
TraesCS6D02G114500	CYR32
TraesCS6B02G230700	CYR32
TraesCS4B02G016200	CYR32
TraesCSU02G082900	CYR32
TraesCS4A02G310400	CYR32
TraesCS2B02G204000	CYR32
TraesCS3A02G493300	CYR32
TraesCS4A02G463300	CYR32
TraesCS4D02G150500	CYR32
TraesCS2D02G412100	CYR32
TraesCS6D02G157400	CYR32
TraesCS7D02G044800	CYR32
TraesCS5B02G342200	CYR32
TraesCS1B02G017300	CYR32
TraesCS3A02G500900	CYR32
TraesCS7A02G478200	CYR32
TraesCS1D02G400400	CYR32
TraesCS3A02G213200	CYR32
TraesCS3B02G423300	CYR32
TraesCS6D02G243000	CYR32
TraesCS4A02G335500	CYR32
TraesCS4B02G179900	CYR32
TraesCS5A02G441600	CYR32
TraesCS3B02G494500	CYR32
TraesCS2A02G373600	CYR32
TraesCS6D02G239100	CYR32
TraesCS7D02G333700	CYR32
TraesCS2B02G445400	CYR32
TraesCS6B02G201700	CYR32
TraesCS5A02G475900	CYR32
TraesCS4A02G415700	CYR32
TraesCS2B02G058900	CYR32
TraesCS4A02G482500	CYR32
TraesCS2B02G224500	CYR32
TraesCS7B02G189900	CYR32
TraesCS6D02G182400	CYR32
TraesCS4A02G102500	CYR32
TraesCS2B02G581600	CYR32
TraesCS4D02G093100	CYR32
TraesCS6B02G232100	CYR32
TraesCS6A02G174700	CYR32
TraesCS4A02G128000	CYR32
TraesCS3D02G461100	CYR32
TraesCS2B02G299300	CYR32
TraesCS3A02G063500	CYR32
TraesCS2B02G366100	CYR32
TraesCS7D02G523800	CYR32
TraesCS1B02G001800	CYR32
TraesCS1D02G352500	CYR32
TraesCS1D02G438200	CYR32
TraesCS7B02G094400	CYR32
TraesCS3A02G299600	CYR32
TraesCS5A02G046300	CYR32
TraesCS3D02G048400	CYR32
TraesCS2D02G229300	CYR32
TraesCS3D02G135100	CYR32
TraesCS2A02G519500	CYR32
TraesCS7D02G162900	CYR32
TraesCS5D02G265200	CYR32
TraesCS7B02G210100	CYR32
TraesCS4B02G003700	CYR32
TraesCS1B02G029200	CYR32
TraesCSU02G089705	CYR32
TraesCS1B02G442500	CYR32
TraesCS1B02G106700	CYR32
TraesCS3B02G159900	CYR32
TraesCS3D02G405900	CYR32
TraesCS7A02G515000	CYR32
TraesCS5A02G396700	CYR32
TraesCS7A02G174800	CYR32
TraesCS2D02G450800	CYR32
TraesCS5D02G120300	CYR32
TraesCS5B02G318900	CYR32
TraesCS3B02G343000	CYR32
TraesCS6B02G371900	CYR32
TraesCS7A02G109100	CYR32
TraesCS7A02G079900	CYR32
TraesCS5D02G263400	CYR32
TraesCS4A02G041200	CYR32
TraesCS4A02G193400	CYR32
TraesCS6B02G367600	CYR32
TraesCS1D02G007000	CYR32
TraesCS1D02G115400	CYR32
TraesCS1B02G216800	CYR32
TraesCS2D02G428400	CYR32
TraesCS3A02G158800	CYR32
TraesCS6A02G349200	CYR32
TraesCS5B02G356800	CYR32
TraesCS5B02G364000	CYR32
TraesCS7B02G201600	CYR32
TraesCS3D02G494100	CYR32
TraesCS7D02G512400	CYR32
TraesCS6D02G236400	CYR32
TraesCS2B02G619900	CYR32
TraesCS3B02G361800	CYR32
TraesCS6A02G252500	CYR32
TraesCS5B02G479600	CYR32
TraesCS7A02G466300	CYR32
TraesCS4A02G453300	CYR32
TraesCS2A02G329900	CYR32
TraesCS7B02G097900	CYR32
TraesCS3D02G431000	CYR32
TraesCS5D02G289500	CYR32
TraesCS1B02G004700	CYR32
TraesCS5A02G433600	CYR32
TraesCS5A02G493600	CYR32
TraesCS5B02G569100	CYR32
TraesCS3B02G466300	CYR32
TraesCS1B02G398200	CYR32
TraesCS5B02G539800	CYR32
TraesCS3A02G369800	CYR32
TraesCS6D02G136200	CYR32
TraesCS3B02G468200	CYR32
TraesCS6D02G118700	CYR32
TraesCS1A02G348600	CYR32
TraesCS2A02G570600	CYR32
TraesCS2D02G359500	CYR32
TraesCS6B02G361700	CYR32
TraesCS4B02G144100	CYR32
TraesCS3D02G133500	CYR32
TraesCS7B02G067100	CYR32
TraesCS4A02G003500	CYR32
TraesCS6A02G369300	CYR32
TraesCS7B02G240800	CYR32
TraesCS1B02G019500	CYR32
TraesCS3B02G149500	CYR32
TraesCS5B02G467200	CYR32
TraesCS3A02G530100	CYR32
TraesCS3B02G407900	CYR32
TraesCS3A02G032100	CYR32
TraesCS7D02G101900	CYR32
TraesCS5B02G189500	CYR32
TraesCS7B02G310400	CYR32
TraesCS2A02G336300	CYR32
TraesCS2B02G339400	CYR32
TraesCS7B02G202600	CYR32
TraesCS4B02G103500	CYR32
TraesCS4D02G089900	CYR32
TraesCS1D02G076800	CYR32
TraesCS4B02G094400	CYR32
TraesCS1D02G096200	CYR32
TraesCS5B02G110800	CYR32
TraesCS7A02G005200	CYR32
TraesCS4A02G160500	CYR32
TraesCS4A02G438700	CYR32
TraesCS5D02G165900	CYR32
TraesCS6D02G090900	CYR32
TraesCS1D02G381400	CYR32
TraesCS5B02G006800	CYR32
TraesCS1A02G191100	CYR32
TraesCSU02G113800	CYR32
TraesCS2A02G042400	CYR32
TraesCS1B02G134600	CYR32
TraesCS7B02G078100	CYR32
TraesCS2B02G057800	CYR32
TraesCS4A02G127600	CYR32
TraesCS2B02G058100	CYR32
TraesCS3A02G052100	CYR32
TraesCS5D02G212400	CYR32
TraesCS7D02G097000	CYR32
TraesCS4A02G277100	CYR32
TraesCSU02G031800	CYR32
TraesCS4B02G023900	CYR32
TraesCS5A02G075200	CYR32
TraesCS5A02G445400	CYR32
TraesCS3D02G110600	CYR32
TraesCS5B02G202600	CYR32
TraesCS6B02G345400	CYR32
TraesCS6A02G070100	CYR32
TraesCS5A02G407900	CYR32
TraesCS7B02G474600	CYR32
TraesCS3D02G195600	CYR32
TraesCS3A02G009200	CYR32
TraesCS5A02G417200	CYR32
TraesCS6D02G002500	CYR32
TraesCS2A02G004100	CYR32
TraesCS5B02G260500	CYR32
TraesCS4A02G003100	CYR32
TraesCS4D02G109800	CYR32
TraesCS2B02G479000	CYR32
TraesCS5A02G076300	CYR32
TraesCS2B02G580400	CYR32
TraesCS4A02G050100	CYR32
TraesCS5B02G084000	CYR32
TraesCS4B02G360800	CYR32
TraesCS5B02G455100	CYR32
TraesCS6D02G166000	CYR32
TraesCS7D02G437300	CYR32
TraesCS1B02G022200	CYR32
TraesCS1A02G202900	CYR32
TraesCS7A02G181500	CYR32
TraesCS6B02G077600	CYR32
TraesCS3A02G406900	CYR32
TraesCS5A02G008500	CYR32
TraesCS1A02G067900	CYR32
TraesCS4A02G233300	CYR32
TraesCS3B02G353600	CYR32
TraesCS5B02G521800	CYR32
TraesCS7A02G077000	CYR32
TraesCS6B02G194400	CYR32
TraesCS6A02G347300	CYR32
TraesCS6D02G028700	CYR32
TraesCS4A02G431000	CYR32
TraesCS3A02G046300	CYR32
TraesCS7B02G492100	CYR32
TraesCS5B02G504200	CYR32
TraesCS5D02G092100	CYR32
TraesCS6B02G470200	CYR32
TraesCS4A02G023100	CYR32
TraesCS4B02G071700	CYR32
TraesCS2B02G557100	CYR32
TraesCS5B02G370400	CYR32
TraesCS1D02G055600	CYR32
TraesCS4A02G324900	CYR32
TraesCS5B02G337700	CYR32
TraesCS6A02G259800	CYR32
TraesCS7D02G184500	CYR32
TraesCS2B02G151000	CYR32
TraesCS2A02G117400	CYR32
TraesCS6B02G015800	CYR32
TraesCS4A02G249200	CYR32
TraesCS6A02G399600	CYR32
TraesCS7A02G090800	CYR32
TraesCS6D02G106200	CYR32
TraesCSU02G206800	CYR32
TraesCS6B02G033711	CYR32
TraesCS3D02G192900	CYR32
TraesCS6A02G173700	CYR32
TraesCSU02G061500	CYR32
TraesCS1B02G477600	CYR32
TraesCS4A02G267700	CYR32
TraesCS6B02G431500	CYR32
TraesCS4B02G112900	CYR32
TraesCS5D02G513800	CYR32
TraesCS7B02G386800	CYR32
TraesCS5B02G018800	CYR32
TraesCS3B02G218600	CYR32
TraesCS2A02G569700	CYR32
TraesCS2D02G305600	CYR32
TraesCS2D02G053300	CYR32
TraesCS1A02G153800	CYR32
TraesCS5B02G550200	CYR32
TraesCS5D02G438600	CYR32
TraesCS7A02G564900	CYR32
TraesCS7D02G353000	CYR32
TraesCS3B02G611100	CYR32
TraesCS7D02G231800	CYR32
TraesCS7A02G552800	CYR32
TraesCS3D02G502300	CYR32
TraesCS1A02G074900	CYR32
TraesCS1D02G224700	CYR32
TraesCS7D02G211300	CYR32
TraesCS4D02G288200	CYR32
TraesCS4A02G115800	CYR32
TraesCS3D02G415100	CYR32
TraesCS7A02G409000	CYR32
TraesCS2D02G390500	CYR32
TraesCS7B02G484000	CYR32
TraesCS3A02G122000	CYR32
TraesCS2B02G313400	CYR32
TraesCS4D02G023900	CYR32
TraesCS1A02G109500	CYR32
TraesCS2D02G235000	CYR32
TraesCS3B02G602700	CYR32
TraesCS5B02G485800	CYR32
TraesCS4B02G242000	CYR32
TraesCS4A02G208000	CYR32
TraesCS1A02G156000	CYR32
TraesCS1A02G271800	CYR32
TraesCS5B02G324000	CYR32
TraesCS6D02G363500	CYR32
TraesCS2A02G000400	CYR32
TraesCSU02G027300	CYR32
TraesCS1B02G002800	CYR32
TraesCS2B02G277500	CYR32
TraesCS7A02G191700	CYR32
TraesCS7D02G046000	CYR32
TraesCS2B02G628600	CYR32
TraesCS7D02G065000	CYR32
TraesCS2D02G510000	CYR32
TraesCS6A02G146500	CYR32
TraesCS6D02G382900	CYR32
TraesCS2A02G409100	CYR32
TraesCS4A02G490400	CYR32
TraesCS2D02G489600	CYR32
TraesCS5D02G031100	CYR32
TraesCS7D02G339200	CYR32
TraesCS2D02G593600	CYR32
TraesCS6D02G013400	CYR32
TraesCS6B02G050900	CYR32
TraesCS4B02G020400	CYR32
TraesCS5B02G103800	CYR32
TraesCS6D02G366100	CYR32
TraesCS5B02G409100	CYR32
TraesCS5B02G403100	CYR32
TraesCS3B02G057700	CYR32
TraesCS7D02G495200	CYR32
TraesCS1A02G272100	CYR32
TraesCS3B02G076500	CYR32
TraesCS1D02G343000	CYR32
TraesCS1B02G000100	CYR32
TraesCS1A02G077100	CYR32
TraesCS5B02G543400	CYR32
TraesCS5A02G298500	CYR32
TraesCS6B02G211500	CYR32
TraesCS1D02G085300	CYR32
TraesCS2D02G457700	CYR32
TraesCS3B02G398600	CYR32
TraesCS7B02G172300	CYR32
TraesCS7D02G161000	CYR32
TraesCS5D02G104200	CYR32
TraesCS3A02G240700	CYR32
TraesCS5A02G497600	CYR32
TraesCS3D02G407800	CYR32
TraesCS3B02G304900	CYR32
TraesCS2D02G030800	CYR32
TraesCS3D02G050300	CYR32
TraesCS7B02G251400	CYR32
TraesCS1B02G195200	CYR32
TraesCS6D02G336600	CYR32
TraesCS2B02G257600	CYR32
TraesCS6B02G007300	CYR32
TraesCS5B02G295500	CYR32
TraesCS7D02G552600	CYR32
TraesCS6D02G175200	CYR32
TraesCS7A02G350300	CYR32
TraesCS6B02G424300	CYR32
TraesCS1A02G182900	CYR32
TraesCS7A02G087900	CYR32
TraesCS6A02G296600	CYR32
TraesCS4A02G023000	CYR32
TraesCS6A02G390800	CYR32
TraesCS1D02G331000	CYR32
TraesCS2B02G281000	CYR32
TraesCS3B02G245300	CYR32
TraesCS5A02G094400	CYR32
TraesCS1B02G012800	CYR32
TraesCS4B02G009500	CYR32
TraesCS3D02G422500	CYR32
TraesCS2A02G543500	CYR32
TraesCS4B02G166000	CYR32
TraesCS5D02G411000	CYR32
TraesCS5D02G282300	CYR32
TraesCS2B02G163200	CYR32
TraesCS7D02G542800	CYR32
TraesCS2D02G448300	CYR32
TraesCS1A02G413600	CYR32
TraesCS4D02G074200	CYR32
TraesCS6D02G336000	CYR32
TraesCS5B02G146700	CYR32
TraesCS7B02G072300	CYR32
TraesCS1D02G067900	CYR32
TraesCS7A02G167500	CYR32
TraesCS2B02G244900	CYR32
TraesCS6B02G160400	CYR32
TraesCS1A02G126500	CYR32
TraesCS7A02G528600	CYR32
TraesCS6D02G001300	CYR32
TraesCS5D02G077700	CYR32
TraesCS3B02G501900	CYR32
TraesCS5D02G511000	CYR32
TraesCS1B02G078500	CYR32
TraesCS3A02G027900	CYR32
TraesCS7B02G006100	CYR32
TraesCS6D02G173700	CYR32
TraesCS7A02G090700	CYR32
TraesCS3A02G524300	CYR32
TraesCS7D02G377900	CYR32
TraesCS1B02G219100	CYR32
TraesCS7D02G402100	CYR32
TraesCS6B02G328300	CYR32
TraesCS2B02G217900	CYR32
TraesCS5A02G298300	CYR32
TraesCS2B02G577000	CYR32
TraesCS2B02G601900	CYR32
TraesCS3B02G357900	CYR32
TraesCS3D02G243700	CYR32
TraesCS7A02G400500	CYR32
TraesCS5A02G141600	CYR32
TraesCS7D02G122800	CYR32
TraesCS3A02G139600	CYR32
TraesCS1B02G351600	CYR32
TraesCS3A02G450200	CYR32
TraesCS7A02G080100	CYR32
TraesCS3B02G098000	CYR32
TraesCS7A02G454100	CYR32
TraesCS3A02G119500	CYR32
TraesCS4A02G290200	CYR32
TraesCS5B02G384300	CYR32
TraesCS2A02G303600	CYR32
TraesCS1A02G151200	CYR32
TraesCS7A02G191500	CYR32
TraesCS5A02G172300	CYR32
TraesCS7A02G035700	CYR32
TraesCS3B02G120000	CYR32
TraesCS1A02G419600	CYR32
TraesCS7A02G000100	CYR32
TraesCS2B02G038200	CYR32
TraesCS2A02G584900	CYR32
TraesCS5B02G231700	CYR32
TraesCS6B02G226000	CYR32
TraesCS7A02G023600	CYR32
TraesCS4A02G019700	CYR32
TraesCS5B02G295900	CYR32
TraesCS1D02G299400	CYR32
TraesCS5D02G163900	CYR32
TraesCS3D02G538700	CYR32
TraesCS1B02G112900	CYR32
TraesCS2D02G354200	CYR32
TraesCS6D02G241300	CYR32
TraesCS1D02G120600	CYR32
TraesCS6D02G011500	CYR32
TraesCS7A02G448700	CYR32
TraesCS3B02G516800	CYR32
TraesCS6D02G283600	CYR32
TraesCS3D02G019500	CYR32
TraesCS7A02G434100	CYR32
TraesCS7D02G320300	CYR32
TraesCS1B02G287900	CYR32
TraesCS3D02G515900	CYR32
TraesCS2B02G113600	CYR32
TraesCS2D02G114300	CYR32
TraesCS2B02G553000	CYR32
TraesCS3B02G411500	CYR32
TraesCS5D02G038800	CYR32
TraesCS6B02G028300	CYR32
TraesCS5D02G332500	CYR32
TraesCS4B02G393100	CYR32
TraesCS7A02G478500	CYR32
TraesCS4A02G490600	CYR32
TraesCS4A02G301600	CYR32
TraesCS2A02G289700	CYR32
TraesCS1B02G321000	CYR32
TraesCS1D02G014300	CYR32
TraesCS5A02G196900	CYR32
TraesCS2D02G234700	CYR32
TraesCS5D02G524000	CYR32
TraesCS5A02G410000	CYR32
TraesCS5B02G144500	CYR32
TraesCS3D02G347300	CYR32
TraesCS7B02G377100	CYR32
TraesCS4D02G337700	CYR32
TraesCS1A02G400800	CYR32
TraesCS3B02G598300	CYR32
TraesCS7B02G496700	CYR32
TraesCS7D02G037300	CYR32
TraesCS3D02G138000	CYR32
TraesCS5D02G151300	CYR32
TraesCS3A02G241100	CYR32
TraesCS1D02G099900	CYR32
TraesCS6B02G353900	CYR32
TraesCS4A02G363300	CYR32
TraesCSU02G237400	CYR32
TraesCS7A02G171100	CYR32
TraesCS5B02G267200	CYR32
TraesCS2D02G493300	CYR32
TraesCS5B02G124000	CYR32
TraesCS1D02G294700	CYR32
TraesCS2A02G327900	CYR32
TraesCS3D02G299500	CYR32
TraesCS2D02G044500	CYR32
TraesCS4A02G249100	CYR32
TraesCS7A02G284200	CYR32
TraesCS3B02G144200	CYR32
TraesCS3B02G005000	CYR32
TraesCSU02G177700	CYR32
TraesCS7B02G133300	CYR32
TraesCS3D02G321400	CYR32
TraesCS3B02G287100	CYR32
TraesCS7A02G259700	CYR32
TraesCS6B02G437500	CYR32
TraesCSU02G012300	CYR32
TraesCS1D02G030500	CYR32
TraesCS6B02G394600	CYR32
TraesCS6B02G205200	CYR32
TraesCS1D02G025700	CYR32
TraesCS3B02G435100	CYR32
TraesCS7A02G313200	CYR32
TraesCS3D02G264100	CYR32
TraesCS5B02G247600	CYR32
TraesCS5B02G093100	CYR32
TraesCS2B02G512000	CYR32
TraesCS2A02G184600	CYR32
TraesCS2B02G495900	CYR32
TraesCS3A02G355800	CYR32
TraesCS7B02G188100	CYR32
TraesCS6B02G214100	CYR32
TraesCS2A02G085800	CYR32
TraesCS4A02G013600	CYR32
TraesCS3A02G339500	CYR32
TraesCS5D02G065600	CYR32
TraesCS4A02G204700	CYR32
TraesCS5D02G002100	CYR32
TraesCS1A02G114500	CYR32
TraesCS2B02G529200	CYR32
TraesCS3A02G090100	CYR32
TraesCS3D02G121900	CYR32
TraesCS6D02G264300	CYR32
TraesCS1A02G386500	CYR32
TraesCS4D02G137400	CYR32
TraesCS7A02G126400	CYR32
TraesCS6A02G381900	CYR32
TraesCS3B02G521000	CYR32
TraesCS1B02G227200	CYR32
TraesCS7B02G497900	CYR32
TraesCS5D02G565300	CYR32
TraesCS1D02G079600	CYR32
TraesCS2B02G495500	CYR32
TraesCS1B02G165800	CYR32
TraesCS7A02G319600	CYR32
TraesCS2B02G207300	CYR32
TraesCS3B02G407200	CYR32
TraesCS7A02G233600	CYR32
TraesCS6A02G395600	CYR32
TraesCS5D02G039800	CYR32
TraesCS2A02G371200	CYR32
TraesCS5D02G295000	CYR32
TraesCS2A02G325900	CYR32
TraesCS1A02G130000	CYR32
TraesCS7A02G218200	CYR32
TraesCS3D02G346500	CYR32
TraesCS3A02G457500	CYR32
TraesCS1D02G307400	CYR32
TraesCS2B02G142600	CYR32
TraesCS6A02G390600	CYR32
TraesCS3D02G233300	CYR32
TraesCS5B02G098100	CYR32
TraesCS6B02G001500	CYR32
TraesCS6A02G293600	CYR32
TraesCS7D02G148000	CYR32
TraesCS2A02G179500	CYR32
TraesCS1A02G328800	CYR32
TraesCS6D02G007300	CYR32
TraesCS7B02G158100	CYR32
TraesCS2D02G145600	CYR32
TraesCS7D02G276800	CYR32
TraesCS3B02G193800	CYR32
TraesCS7B02G300100	CYR32
TraesCS1B02G403200	CYR32
TraesCS2B02G277900	CYR32
TraesCS4A02G287200	CYR32
TraesCS6B02G266000	CYR32
TraesCS4B02G044100	CYR32
TraesCS1A02G411200	CYR32
TraesCS3D02G281100	CYR32
TraesCS1D02G411200	CYR32
TraesCS5B02G308000	CYR32
TraesCS1B02G359300	CYR32
TraesCS2D02G589800	CYR32
TraesCS3B02G538900	CYR32
TraesCS7B02G361400	CYR32
TraesCS1D02G237900	CYR32
TraesCS7D02G448200	CYR32
TraesCS6D02G013700	CYR32
TraesCS3B02G477600	CYR32
TraesCS3A02G172600	CYR32
TraesCS2A02G062000	CYR32
TraesCS6A02G305000	CYR32
TraesCS3D02G025900	CYR32
TraesCS1B02G342400	CYR32
TraesCS7B02G470400	CYR32
TraesCS3A02G317300	CYR32
TraesCS5D02G218500	CYR32
TraesCS7B02G092500	CYR32
TraesCS3B02G334100	CYR32
TraesCS1A02G435800	CYR32
TraesCS7A02G265000	CYR32
TraesCS1D02G276900	CYR32
TraesCS2B02G458400	CYR32
TraesCS4A02G394800	CYR32
TraesCS6B02G152900	CYR32
TraesCS1B02G223300	CYR32
TraesCS6B02G124500	CYR32
TraesCS1D02G176200	CYR32
TraesCS7D02G254700	CYR32
TraesCS3B02G120200	CYR32
TraesCS6D02G377500	CYR32
TraesCS7D02G325400	CYR32
TraesCS6D02G104600	CYR32
TraesCS6B02G322500	CYR32
TraesCS5D02G519800	CYR32
TraesCS7B02G010400	CYR32
TraesCS7D02G049700	CYR32
TraesCS6B02G442300	CYR32
TraesCS6B02G224600	CYR32
TraesCS6D02G407400	CYR32
TraesCS5D02G445700	CYR32
TraesCS2B02G429800	CYR32
TraesCS3A02G038900	CYR32
TraesCS1D02G165500	CYR32
TraesCS6A02G177700	CYR32
TraesCS6B02G146600	CYR32
TraesCS4B02G317700	CYR32
TraesCS3D02G334400	CYR32
TraesCS2A02G027300	CYR32
TraesCS5A02G002000	CYR32
TraesCS3B02G001600	CYR32
TraesCS3D02G246200	CYR32
TraesCSU02G153000	CYR32
TraesCS6D02G124000	CYR32
TraesCS1D02G040200	CYR32
TraesCS7B02G297000	CYR32
TraesCS1D02G390900	CYR32
TraesCS7A02G323300	CYR32
TraesCS5A02G537400	CYR32
TraesCS5B02G093200	CYR32
TraesCS6D02G164600	CYR32
TraesCS5B02G215400	CYR32
TraesCS7B02G245900	CYR32
TraesCS3B02G459000	CYR32
TraesCS4D02G175900	CYR32
TraesCS4B02G029100	CYR32
TraesCS7B02G072200	CYR32
TraesCS5B02G054700	CYR32
TraesCS1D02G425400	CYR32
TraesCS4B02G077000	CYR32
TraesCS2B02G144500	CYR32
TraesCS6A02G355800	CYR32
TraesCS5B02G554900	CYR32
TraesCS6A02G227900	CYR32
TraesCS6D02G370100	CYR32
TraesCS3A02G445800	CYR32
TraesCS3B02G472100	CYR32
TraesCS1A02G072700	CYR32
TraesCS7D02G199600	CYR32
TraesCS2B02G072800	CYR32
TraesCS2D02G599000	CYR32
TraesCS5D02G548400	CYR32
TraesCS3B02G239500	CYR32
TraesCS2B02G057400	CYR32
TraesCS7B02G496200	CYR32
TraesCS5D02G049200	CYR32
TraesCS3A02G071400	CYR32
TraesCS6B02G231400	CYR32
TraesCS3D02G473500	CYR32
TraesCS1D02G252900	CYR32
TraesCS3D02G542800	CYR32
TraesCS6D02G182800	CYR32
TraesCS6A02G033200	CYR32
TraesCS2B02G174200	CYR32
TraesCS7B02G437300	CYR32
TraesCS5D02G055200	CYR32
TraesCS4A02G055200	CYR32
TraesCS7A02G174000	CYR32
TraesCS3B02G347200	CYR32
TraesCSU02G226600	CYR32
TraesCS4A02G350500	CYR32
TraesCS6A02G348500	CYR32
TraesCS1B02G147800	CYR32
TraesCS1B02G236500	CYR32
TraesCS4A02G396200	CYR32
TraesCS1D02G037500	CYR32
TraesCS5A02G323200	CYR32
TraesCS6A02G273600	CYR32
TraesCS2B02G615700	CYR32
TraesCS3D02G409100	CYR32
TraesCS2D02G350600	CYR32
TraesCS3A02G418800	CYR32
TraesCS7D02G493400	CYR32
TraesCS3D02G339000	CYR32
TraesCS6A02G125400	CYR32
TraesCS6D02G001400	CYR32
TraesCS2D02G189900	CYR32
TraesCSU02G218100	CYR32
TraesCS5B02G224300	CYR32
TraesCS2D02G393300	CYR32
TraesCS1B02G253200	CYR32
TraesCS4A02G167600	CYR32
TraesCS6B02G043100	CYR32
TraesCS2B02G554700	CYR32
TraesCS1A02G040200	CYR32
TraesCS6A02G009900	CYR32
TraesCS1A02G033800	CYR32
TraesCS4A02G221100	CYR32
TraesCS7A02G126300	CYR32
TraesCS5A02G121600	CYR32
TraesCS3B02G082400	CYR32
TraesCS1B02G460600	CYR32
TraesCS2D02G263500	CYR32
TraesCS6B02G236100	CYR32
TraesCS7D02G523700	CYR32
TraesCS5B02G078600	CYR32
TraesCS3D02G424600	CYR32
TraesCS2A02G555400	CYR32
TraesCS6D02G221700	CYR32
TraesCS5A02G130409	CYR32
TraesCS2B02G251400	CYR32
TraesCS7B02G055100	CYR32
TraesCS3A02G158100	CYR32
TraesCS7A02G453800	CYR32
TraesCS4B02G228100	CYR32
TraesCS3A02G230200	CYR32
TraesCS7B02G399100	CYR32
TraesCS5D02G168700	CYR32
TraesCS7B02G358600	CYR32
TraesCS5D02G562500	CYR32
TraesCS1D02G259000	CYR32
TraesCS1B02G277900	CYR32
TraesCS4A02G135700	CYR32
TraesCS6D02G042100	CYR32
TraesCS7B02G188400	CYR32
TraesCS6A02G154400	CYR32
TraesCS3A02G511500	CYR32
TraesCS4A02G281700	CYR32
TraesCS2D02G020100	CYR32
TraesCS2B02G143700	CYR32
TraesCS2D02G440600	CYR32
TraesCS1B02G389800	CYR32
TraesCS5A02G279200	CYR32
TraesCS1A02G395000	CYR32
TraesCS2B02G514900	CYR32
TraesCS7B02G050100	CYR32
TraesCS4D02G069600	CYR32
TraesCS3B02G105300	CYR32
TraesCS6A02G404000	CYR32
TraesCS2D02G136200	CYR32
TraesCS5A02G486500	CYR32
TraesCS3A02G330200	CYR32
TraesCS1B02G332900	CYR32
TraesCS1A02G333500	CYR32
TraesCS2B02G272500	CYR32
TraesCS4A02G325700	CYR32
TraesCS7B02G471400	CYR32
TraesCS7D02G342000	CYR32
TraesCS6B02G067700	CYR32
TraesCS3B02G158800	CYR32
TraesCS2B02G039400	CYR32
TraesCS4A02G182800	CYR32
TraesCSU02G211600	CYR32
TraesCS2B02G059000	CYR32
TraesCS1D02G267700	CYR32
TraesCS4A02G314400	CYR32
TraesCS2D02G353200	CYR32
TraesCS1A02G103200	CYR32
TraesCS5A02G222100	CYR32
TraesCS5B02G429000	CYR32
TraesCS4D02G096900	CYR32
TraesCS7D02G283100	CYR32
TraesCS1B02G385900	CYR32
TraesCS2B02G015300	CYR32
TraesCS3A02G028000	CYR32
TraesCS2A02G329400	CYR32
TraesCS7B02G035500	CYR32
TraesCS3B02G322600	CYR32
TraesCSU02G138800	CYR32
TraesCS6B02G346100	CYR32
TraesCS3D02G328500	CYR32
TraesCS2B02G200000	CYR32
TraesCS7D02G288300	CYR32
TraesCS2A02G054300	CYR32
TraesCS3A02G086000	CYR32
TraesCS7B02G476300	CYR32
TraesCS6A02G223200	CYR32
TraesCS1D02G097400	CYR32
TraesCS2A02G268800	CYR32
TraesCS5A02G206900	CYR32
TraesCSU02G247300	CYR32
TraesCS5D02G195800	CYR32
TraesCS3A02G118700	CYR32
TraesCS2A02G049500	CYR32
TraesCS4D02G178300	CYR32
TraesCS4D02G326400	CYR32
TraesCS5B02G451000	CYR32
TraesCS5B02G363100	CYR32
TraesCS3D02G005500	CYR32
TraesCS3A02G164600	CYR32
TraesCS2D02G544600	CYR32
TraesCS7D02G318100	CYR32
TraesCS5B02G002600	CYR32
TraesCS2B02G069300	CYR32
TraesCS4B02G127400	CYR32
TraesCSU02G007900	CYR32
TraesCS6A02G188000	CYR32
TraesCS7B02G284700	CYR32
TraesCS6D02G377200	CYR32
TraesCS1D02G234600	CYR32
TraesCS6B02G153400	CYR32
TraesCS6A02G414100	CYR32
TraesCS7D02G365300	CYR32
TraesCS3D02G032300	CYR32
TraesCS4B02G217600	CYR32
TraesCS7D02G463700	CYR32
TraesCS2B02G326400	CYR32
TraesCS7A02G420700	CYR32
TraesCS5D02G189400	CYR32
TraesCS5D02G085400	CYR32
TraesCS1B02G003400	CYR32
TraesCS7A02G303000	CYR32
TraesCS4A02G119800	CYR32
TraesCS7D02G421700	CYR32
TraesCS1D02G388800	CYR32
TraesCS4B02G058700	CYR32
TraesCS4D02G087200	CYR32
TraesCS5A02G301600	CYR32
TraesCS1D02G392900	CYR32
TraesCS2D02G590900	CYR32
TraesCS2B02G543900	CYR32
TraesCS2A02G033300	CYR32
TraesCS3A02G418500	CYR32
TraesCS2B02G565600	CYR32
TraesCS1A02G413800	CYR32
TraesCS7B02G059800	CYR32
TraesCS7D02G266500	CYR32
TraesCS6D02G312500	CYR32
TraesCS1A02G116200	CYR32
TraesCS2B02G115600	CYR32
TraesCS2B02G426300	CYR32
TraesCS3B02G415200	CYR32
TraesCS7A02G125700	CYR32
TraesCS2D02G511000	CYR32
TraesCS6B02G459300	CYR32
TraesCS4A02G163500	CYR32
TraesCS2B02G054700	CYR32
TraesCS6A02G077600	CYR32
TraesCS7A02G530100	CYR32
TraesCS3A02G339600	CYR32
TraesCS4D02G188000	CYR32
TraesCS3A02G093500	CYR32
TraesCS6D02G038700	CYR32
TraesCS7D02G430100	CYR32
TraesCS7B02G157400	CYR32
TraesCS4A02G128400	CYR32
TraesCS3A02G060100	CYR32
TraesCS1A02G096300	CYR32
TraesCS7D02G384600	CYR32
TraesCS2A02G263100	CYR32
TraesCS3A02G228200	CYR32
TraesCS2D02G030900	CYR32
TraesCS2A02G378400	CYR32
TraesCS5A02G230300	CYR32
TraesCS4D02G295200	CYR32
TraesCS5D02G550900	CYR32
TraesCS5D02G198000	CYR32
TraesCS3A02G131600	CYR32
TraesCS6B02G172500	CYR32
TraesCS6D02G109100	CYR32
TraesCS6A02G337300	CYR32
TraesCSU02G094400	CYR32
TraesCS1D02G242400	CYR32
TraesCS5D02G291700	CYR32
TraesCS3D02G482600	CYR32
TraesCSU02G139300	CYR32
TraesCS3A02G364600	CYR32
TraesCS7D02G351200	CYR32
TraesCS6D02G311900	CYR32
TraesCS2D02G455600	CYR32
TraesCS7B02G475000	CYR32
TraesCS2D02G505400	CYR32
TraesCS1A02G388900	CYR32
TraesCS7D02G407800	CYR32
TraesCS3B02G291700	CYR32
TraesCS5D02G200800	CYR32
TraesCS7D02G376400	CYR32
TraesCS2D02G356300	CYR32
TraesCS1B02G241900	CYR32
TraesCS1A02G343200	CYR32
TraesCS6A02G144100	CYR32
TraesCS1D02G252700	CYR32
TraesCS6D02G031800	CYR32
TraesCSU02G262700	CYR32
TraesCS5A02G137000	CYR32
TraesCS4B02G172200	CYR32
TraesCS2B02G004000	CYR32
TraesCS7A02G447600	CYR32
TraesCS4D02G094200	CYR32
TraesCS6B02G458800	CYR32
TraesCS6D02G057000	CYR32
TraesCS6A02G349700	CYR32
TraesCS7B02G405700	CYR32
TraesCS5B02G114100	CYR32
TraesCS3B02G080500	CYR32
TraesCS5A02G466200	CYR32
TraesCS5A02G309600	CYR32
TraesCS3D02G079500	CYR32
TraesCS3B02G287800	CYR32
TraesCS6D02G386500	CYR32
TraesCS7D02G123300	CYR32
TraesCS6A02G178100	CYR32
TraesCS2D02G248200	CYR32
TraesCS3A02G060700	CYR32
TraesCS3D02G521900	CYR32
TraesCS2D02G558400	CYR32
TraesCS5B02G345000	CYR32
TraesCS5D02G242200	CYR32
TraesCS4D02G330400	CYR32
TraesCS6B02G043000	CYR32
TraesCS2A02G457400	CYR32
TraesCS1D02G020200	CYR32
TraesCS2B02G602449	CYR32
TraesCS3B02G202100	CYR32
TraesCS6B02G126200	CYR32
TraesCS1A02G018100	CYR32
TraesCS6B02G408000	CYR32
TraesCS7B02G447600	CYR32
TraesCS3D02G146200	CYR32
TraesCS4B02G333800	CYR32
TraesCS6D02G007200	CYR32
TraesCS3D02G354500	CYR32
TraesCS5B02G011400	CYR32
TraesCS7D02G365700	CYR32
TraesCS5D02G494400	CYR32
TraesCS5A02G548200	CYR32
TraesCS2B02G267400	CYR32
TraesCS7A02G205800	CYR32
TraesCS7B02G235900	CYR32
TraesCS6A02G382100	CYR32
TraesCS2A02G419600	CYR32
TraesCS5A02G052900	CYR32
TraesCS4D02G305500	CYR32
TraesCS5B02G465900	CYR32
TraesCS7A02G108500	CYR32
TraesCS4A02G032800	CYR32
TraesCS5B02G194600	CYR32
TraesCS1D02G449300	CYR32
TraesCS2A02G038600	CYR32
TraesCS2B02G088500	CYR32
TraesCS7D02G271200	CYR32
TraesCS3A02G095000	CYR32
TraesCS7B02G027900	CYR32
TraesCS1A02G144700	CYR32
TraesCS4B02G201800	CYR32
TraesCSU02G059000	CYR32
TraesCS2A02G572800	CYR32
TraesCS2D02G050300	CYR32
TraesCS7B02G341200	CYR32
TraesCS2A02G108300	CYR32
TraesCS7A02G526700	CYR32
TraesCS3B02G247900	CYR32
TraesCS5D02G349800	CYR32
TraesCS7D02G041200	CYR32
TraesCS3D02G501300	CYR32
TraesCS5D02G466800	CYR32
TraesCS1B02G072900	CYR32
TraesCS3A02G064200	CYR32
TraesCS4D02G349500	CYR32
TraesCS1A02G256100	CYR32
TraesCS5D02G006900	CYR32
TraesCS7D02G278400	CYR32
TraesCS4A02G154400	CYR32
TraesCS5B02G214700	CYR32
TraesCS4D02G113200	CYR32
TraesCS5D02G454700	CYR32
TraesCS3D02G507700	CYR32
TraesCS2D02G464800	CYR32
TraesCS3B02G273100	CYR32
TraesCS5A02G409800	CYR32
TraesCS3A02G269400	CYR32
TraesCS2A02G396500	CYR32
TraesCS7A02G123300	CYR32
TraesCS3B02G244700	CYR32
TraesCS1A02G015500	CYR32
TraesCS1D02G013000	CYR32
TraesCS5B02G020500	CYR32
TraesCS3D02G495400	CYR32
TraesCS1A02G442300	CYR32
TraesCS4A02G185100	CYR32
TraesCS6B02G346400	CYR32
TraesCS2D02G405000	CYR32
TraesCS1D02G037600	CYR32
TraesCS7A02G449600	CYR32
TraesCS6D02G306100	CYR32
TraesCS3B02G448600	CYR32
TraesCS7A02G459500	CYR32
TraesCS2D02G274800	CYR32
TraesCS6B02G164200	CYR32
TraesCS1A02G425200	CYR32
TraesCS1D02G169400	CYR32
TraesCS2D02G546100	CYR32
TraesCS6D02G207700	CYR32
TraesCS4D02G029700	CYR32
TraesCS5D02G058300	CYR32
TraesCS2A02G009500	CYR32
TraesCS1B02G304500	CYR32
TraesCS5B02G160100	CYR32
TraesCS7A02G557100	CYR32
TraesCS7A02G125300	CYR32
TraesCS5B02G389700	CYR32
TraesCS3B02G148800	CYR32
TraesCS3D02G130600	CYR32
TraesCS4B02G325500	CYR32
TraesCS5B02G292900	CYR32
TraesCS3A02G189900	CYR32
TraesCS3A02G115400	CYR32
TraesCS4A02G257700	CYR32
TraesCSU02G064600	CYR32
TraesCS2B02G378300	CYR32
TraesCS2B02G480200	CYR32
TraesCS4B02G284600	CYR32
TraesCS1B02G116900	CYR32
TraesCS5A02G146500	CYR32
TraesCS7A02G336300	CYR32
TraesCS4B02G163700	CYR32
TraesCS6D02G399400	CYR32
TraesCS2D02G060900	CYR32
TraesCS4D02G002900	CYR32
TraesCS5D02G433700	CYR32
TraesCS7A02G145100	CYR32
TraesCS3D02G080400	CYR32
TraesCS4D02G019300	CYR32
TraesCS4A02G292500	CYR32
TraesCS4B02G136700	CYR32
TraesCS1D02G217000	CYR32
TraesCS3A02G258800	CYR32
TraesCS6A02G043900	CYR32
TraesCS2A02G135900	CYR32
TraesCS1B02G137100	CYR32
TraesCS4D02G018900	CYR32
TraesCS1D02G004700	CYR32
TraesCS1B02G130300	CYR32
TraesCS7D02G170100	CYR32
TraesCS2B02G457400	CYR32
TraesCS7A02G457500	CYR32
TraesCS3D02G317500	CYR32
TraesCS3D02G479000	CYR32
TraesCS3A02G408500	CYR32
TraesCS7B02G287300	CYR32
TraesCS6B02G397700	CYR32
TraesCS1D02G226500	CYR32
TraesCS6A02G365800	CYR32
TraesCS2D02G527800	CYR32
TraesCS3D02G288300	CYR32
TraesCS7D02G028200	CYR32
TraesCS5B02G420600	CYR32
TraesCS3B02G266600	CYR32
TraesCS2D02G323600	CYR32
TraesCS2B02G465900	CYR32
TraesCS5A02G074100	CYR32
TraesCS3A02G256200	CYR32
TraesCS1A02G013000	CYR32
TraesCS7D02G315300	CYR32
TraesCS2D02G365500	CYR32
TraesCS5D02G276200	CYR32
TraesCS6B02G142300	CYR32
TraesCS3D02G103800	CYR32
TraesCS7A02G566600	CYR32
TraesCS2B02G569000	CYR32
TraesCS2B02G140200	CYR32
TraesCS6A02G408100	CYR32
TraesCS3A02G440600	CYR32
TraesCS6A02G402800	CYR32
TraesCS3D02G479500	CYR32
TraesCS4B02G286400	CYR32
TraesCS5A02G230600	CYR32
TraesCS6A02G380800	CYR32
TraesCS5D02G555700	CYR32
TraesCS5A02G556900	CYR32
TraesCS2B02G063000	CYR32
TraesCS7A02G378700	CYR32
TraesCS6B02G295700	CYR32
TraesCS3A02G239400	CYR32
TraesCS5B02G317300	CYR32
TraesCS2B02G060200	CYR32
TraesCS7A02G070900	CYR32
TraesCS5D02G127700	CYR32
TraesCS5B02G150700	CYR32
TraesCSU02G253800	CYR32
TraesCS1A02G025500	CYR32
TraesCS1D02G073300	CYR32
TraesCS7B02G097600	CYR32
TraesCS3A02G325800	CYR32
TraesCS4B02G190500	CYR32
TraesCS7D02G124900	CYR32
TraesCS4B02G200900	CYR32
TraesCS7D02G260700	CYR32
TraesCS6B02G101200	CYR32
TraesCS2D02G332500	CYR32
TraesCS4B02G352100	CYR32
TraesCS7B02G449700	CYR32
TraesCS2B02G030000	CYR32
TraesCS1B02G116800	CYR32
TraesCS3B02G289400	CYR32
TraesCS6D02G089700	CYR32
TraesCS7A02G457000	CYR32
TraesCS5A02G206400	CYR32
TraesCS7B02G057900	CYR32
TraesCS7A02G046600	CYR32
TraesCS2D02G084700	CYR32
TraesCS5A02G237000	CYR32
TraesCS3B02G498400	CYR32
TraesCS1B02G215400	CYR32
TraesCS5D02G504400	CYR32
TraesCS5B02G159900	CYR32
TraesCS5A02G197900	CYR32
TraesCS5D02G081900	CYR32
TraesCS7A02G565000	CYR32
TraesCS5A02G266300	CYR32
TraesCSU02G026100	CYR32
TraesCS3B02G164600	CYR32
TraesCS2B02G272600	CYR32
TraesCS6A02G322800	CYR32
TraesCS2B02G026800	CYR32
TraesCS2A02G167700	CYR32
TraesCS7A02G300000	CYR32
TraesCS2A02G265600	CYR32
TraesCS5A02G336000	CYR32
TraesCS2D02G274600	CYR32
TraesCS7A02G565100	CYR32
TraesCS7B02G174700	CYR32
TraesCS7D02G537300	CYR32
TraesCS7D02G434600	CYR32
TraesCS2B02G566300	CYR32
TraesCS2D02G595800	CYR32
TraesCS5A02G395000	CYR32
TraesCS5A02G256300	CYR32
TraesCS2A02G027100	CYR32
TraesCS3D02G419600	CYR32
TraesCS3B02G054200	CYR32
TraesCS3D02G216500	CYR32
TraesCS6B02G029900	CYR32
TraesCS1B02G303600	CYR32
TraesCS3A02G307600	CYR32
TraesCS5D02G214500	CYR32
TraesCS4A02G117000	CYR32
TraesCS1B02G050300	CYR32
TraesCS2B02G575800	CYR32
TraesCS7A02G262100	CYR32
TraesCS3B02G181400	CYR32
TraesCSU02G002200	CYR32
TraesCS4A02G207500	CYR32
TraesCS7D02G102500	CYR32
TraesCS3D02G093400	CYR32
TraesCS6D02G218500	CYR32
TraesCS7D02G527000	CYR32
TraesCS7B02G143400	CYR32
TraesCS4A02G466500	CYR32
TraesCS5B02G487500	CYR32
TraesCS1A02G359500	CYR32
TraesCS2D02G456500	CYR32
TraesCS7D02G042300	CYR32
TraesCS2B02G036700	CYR32
TraesCS2B02G391300	CYR32
TraesCS7B02G162800	CYR32
TraesCS6A02G052100	CYR32
TraesCS3D02G104100	CYR32
TraesCS5D02G028600	CYR32
TraesCS7B02G251700	CYR32
TraesCS3A02G444000	CYR32
TraesCS3D02G235000	CYR32
TraesCS1D02G051500	CYR32
TraesCS5A02G238500	CYR32
TraesCS6A02G035700	CYR32
TraesCS4B02G075100	CYR32
TraesCS6A02G143300	CYR32
TraesCS7B02G197600	CYR32
TraesCS6A02G111400	CYR32
TraesCS4D02G195800	CYR32
TraesCS3B02G010700	CYR32
TraesCS1B02G050100	CYR32
TraesCS6B02G241500	CYR32
TraesCS4A02G023400	CYR32
TraesCS2D02G592700	CYR32
TraesCS6D02G382600	CYR32
TraesCS3B02G202800	CYR32
TraesCS6A02G213900	CYR32
TraesCS7B02G320700	CYR32
TraesCS2B02G134900	CYR32
TraesCS3B02G478400	CYR32
TraesCS7D02G489200	CYR32
TraesCS2A02G135600	CYR32
TraesCS3B02G166600	CYR32
TraesCS7D02G320100	CYR32
TraesCS2A02G042100	CYR32
TraesCS2D02G029900	CYR32
TraesCS5D02G082900	CYR32
TraesCS5B02G537900	CYR32
TraesCS3B02G133100	CYR32
TraesCS2D02G473300	CYR32
TraesCS4D02G354700	CYR32
TraesCS5B02G344100	CYR32
TraesCS7B02G462200	CYR32
TraesCS3D02G239700	CYR32
TraesCS3A02G334000	CYR32
TraesCS2D02G538900	CYR32
TraesCS4B02G313700	CYR32
TraesCS7A02G268100	CYR32
TraesCS2D02G466600	CYR32
[truncated: 11,038 more rows]
