# Supplementary material for: Hydrogen sulfide promotes wheat immunity against stripe rust through TaATG6c persulfidation
Source: Stress Biol. 2026 Feb 13;6(1):16. doi: 10.1007/s44154-026-00292-7 (PMC12905053; doi:10.1007/s44154-026-00292-7)
Supplement: Supplementary file 9 — Supplementary Material 9. Table S3. “Response to stress” pathway proteins. [file 44154_2026_292_MOESM9_ESM.xlsx]

## Sheet: Sheet1
Gene ID	Uni Prot Name	NCBI Gene Names	NCBI Gene Names	mRNA 编号	Functional category	Pst responsiveness
TRAESCS3A02G266600	Autophagy-related protein 6c	autophagy-related protein 6c	autophagy-related protein 7c	XM_044485148.1	GO:0006950~response to stress	CYR32&V26
TRAESCS3B02G416800	BTB domain-containing protein	BTB/POZ and MATH domain-containing protein 1-like	BTB/POZ and MATH domain-containing protein 2-like	XM_037562228.1	GO:0006950~response to stress	CYR32&V26
TRAESCS5D02G058400	BTB domain-containing protein	BTB/POZ and MATH domain-containing protein 2-like	BTB/POZ and MATH domain-containing protein 3-like	XM_044544955.1	GO:0006950~response to stress	CYR32&V26
TRAESCS5B02G110800	Diacylglycerol kinase	diacylglycerol kinase 2	diacylglycerol kinase 3	XM_044531560.1	GO:0006950~response to stress	CYR32&V26
TRAESCS5B02G110800	Diacylglycerol kinase	diacylglycerol kinase 2	diacylglycerol kinase 3	XM_044531560.1	GO:0006950~response to stress	CYR32&V26
TRAESCS7D02G526300	NB-ARC domain-containing protein	disease resistance protein Pik-2	disease resistance protein Pik-3	XM_044581299.1	GO:0006950~response to stress	CYR32&V26
TRAESCS7D02G526300	NB-ARC domain-containing protein	disease resistance protein Pik-2	disease resistance protein Pik-3	XM_044581299.1	GO:0006950~response to stress	CYR32&V26
TRAESCS4A02G491000	AAA+ ATPase domain-containing protein	disease resistance protein Pikm1-TS	disease resistance protein Pikm2-TS	XM_044510833.1	GO:0006950~response to stress	CYR32&V26
TRAESCS4A02G491000	AAA+ ATPase domain-containing protein	disease resistance protein Pikm1-TS	disease resistance protein Pikm2-TS	XM_044510833.1	GO:0006950~response to stress	CYR32&V26
TRAESCS4A02G491000	AAA+ ATPase domain-containing protein	disease resistance protein Pikm1-TS	disease resistance protein Pikm2-TS	XM_044510833.1	GO:0006950~response to stress	CYR32&V26
TRAESCS4A02G491000	AAA+ ATPase domain-containing protein	disease resistance protein Pikm1-TS	disease resistance protein Pikm2-TS	XM_044510833.1	GO:0006950~response to stress	CYR32&V26
TRAESCS2B02G058900	NB-ARC domain-containing protein	disease resistance protein RPM1	disease resistance protein RPM2	XM_044465713.1	GO:0006950~response to stress	CYR32&V26
TRAESCS2B02G058900	NB-ARC domain-containing protein	disease resistance protein RPM1	disease resistance protein RPM2	XM_044465713.1	GO:0006950~response to stress	CYR32&V26
TRAESCS4A02G107600	Elongation factor 1-alpha	elongation factor 1-alpha-like	elongation factor 2-alpha-like	XM_044507208.1	GO:0006950~response to stress	CYR32&V26
TRAESCS1A02G016000	non-specific serine/threonine protein kinase	G-type lectin S-receptor-like serine/threonine-protein kinase At2g19130	G-type lectin S-receptor-like serine/threonine-protein kinase At2g19131	XM_044597299.1	GO:0006950~response to stress	CYR32&V26
TRAESCS1A02G016000	non-specific serine/threonine protein kinase	G-type lectin S-receptor-like serine/threonine-protein kinase At2g19130	G-type lectin S-receptor-like serine/threonine-protein kinase At2g19131	XM_044597299.1	GO:0006950~response to stress	CYR32&V26
TRAESCS1A02G016000	non-specific serine/threonine protein kinase	G-type lectin S-receptor-like serine/threonine-protein kinase At2g19130	G-type lectin S-receptor-like serine/threonine-protein kinase At2g19131	XM_044597299.1	GO:0006950~response to stress	CYR32&V26
TRAESCS1A02G016000	non-specific serine/threonine protein kinase	G-type lectin S-receptor-like serine/threonine-protein kinase At2g19130	G-type lectin S-receptor-like serine/threonine-protein kinase At2g19131	XM_044597299.1	GO:0006950~response to stress	CYR32&V26
TRAESCS7A02G022900	NB-ARC domain-containing protein	hypothetical protein	hypothetical protein		GO:0006950~response to stress	CYR32&V26
TRAESCS3B02G057700	Protein kinase domain-containing protein	LEAF RUST 10 DISEASE-RESISTANCEUS RECEPTOR-LIKE PROTEIN KINASE-like 2.1	LEAF RUST 10 DISEASE-RESISTANCEUS RECEPTOR-LIKE PROTEIN KINASE-like 2.2	XM_044491027.1	GO:0006950~response to stress	CYR32&V26
TRAESCS3B02G057700	Protein kinase domain-containing protein	LEAF RUST 10 DISEASE-RESISTANCEUS RECEPTOR-LIKE PROTEIN KINASE-like 2.1	LEAF RUST 10 DISEASE-RESISTANCEUS RECEPTOR-LIKE PROTEIN KINASE-like 2.2	XM_044491027.1	GO:0006950~response to stress	CYR32&V26
TRAESCS1D02G372600	Protein kinase domain-containing protein	mitogen-activated protein kinase kinase kinase 17	mitogen-activated protein kinase kinase kinase 18	XM_044578337.1	GO:0006950~response to stress	CYR32&V26
TRAESCS1D02G372600	Protein kinase domain-containing protein	mitogen-activated protein kinase kinase kinase 17	mitogen-activated protein kinase kinase kinase 18	XM_044578337.1	GO:0006950~response to stress	CYR32&V26
TRAESCS1D02G372600	Protein kinase domain-containing protein	mitogen-activated protein kinase kinase kinase 17	mitogen-activated protein kinase kinase kinase 18	XM_044578337.1	GO:0006950~response to stress	CYR32&V26
TRAESCS6D02G379600	DYW domain-containing protein	pentatricopeptide repeat-containing protein At2g27610	pentatricopeptide repeat-containing protein At2g27611	XM_020293163.4	GO:0006950~response to stress	CYR32&V26
TRAESCS5B02G249595	Pentatricopeptide repeat-containing protein	pentatricopeptide repeat-containing protein At3g12770	pentatricopeptide repeat-containing protein At3g12771	XM_044533243.1	GO:0006950~response to stress	CYR32&V26
TRAESCS7B02G295700	Pentatricopeptide repeat-containing protein	pentatricopeptide repeat-containing protein At4g16470	pentatricopeptide repeat-containing protein At4g16471	XM_044580373.1	GO:0006950~response to stress	CYR32&V26
TRAESCS1D02G439900	RING-CH-type domain-containing protein	probable E3 ubiquitin ligase SUD1 isoform X1	probable E3 ubiquitin ligase SUD1 isoform X2	XM_044591461.1	GO:0006950~response to stress	CYR32&V26
TRAESCS4B02G071700	RBR-type E3 ubiquitin transferase	probable E3 ubiquitin-protein ligase ARI1	probable E3 ubiquitin-protein ligase ARI2	XM_044512468.1	GO:0006950~response to stress	CYR32&V26
TRAESCS5D02G370300	RBR-type E3 ubiquitin transferase	probable E3 ubiquitin-protein ligase ARI5	probable E3 ubiquitin-protein ligase ARI6	XM_044545936.1	GO:0006950~response to stress	CYR32&V26
TRAESCS5D02G231800	RBR-type E3 ubiquitin transferase	probable E3 ubiquitin-protein ligase RNF144A-B	probable E3 ubiquitin-protein ligase RNF145A-B	XM_044541641.1	GO:0006950~response to stress	CYR32&V26
TRAESCS1B02G216500	protein-serine/threonine phosphatase	probable protein phosphatase 2C 47	probable protein phosphatase 2C 48	XM_044546813.1	GO:0006950~response to stress	CYR32&V26
TRAESCS1B02G216500	protein-serine/threonine phosphatase	probable protein phosphatase 2C 47	probable protein phosphatase 2C 48	XM_044546813.1	GO:0006950~response to stress	CYR32&V26
TRAESCS7D02G397400	DYW domain-containing protein	putative pentatricopeptide repeat-containing protein At3g13770, mitochondrial	putative pentatricopeptide repeat-containing protein At3g13771, mitochondrial	XM_044584166.1	GO:0006950~response to stress	CYR32&V26
TRAESCS6B02G069600	Pentatricopeptide repeat-containing protein	putative pentatricopeptide repeat-containing protein At3g25970	putative pentatricopeptide repeat-containing protein At3g25971	XM_044554884.1	GO:0006950~response to stress	CYR32&V26
TRAESCS4D02G143500	DYW domain-containing protein	putative pentatricopeptide repeat-containing protein At3g25970	putative pentatricopeptide repeat-containing protein At3g25971	XM_044554884.1	GO:0006950~response to stress	CYR32&V26
TRAESCS6B02G069600	Pentatricopeptide repeat-containing protein	putative pentatricopeptide repeat-containing protein At3g25970	putative pentatricopeptide repeat-containing protein At3g25971	XM_044554884.1	GO:0006950~response to stress	CYR32&V26
TRAESCS1A02G137400	RING-type domain-containing protein	RING finger and transmembrane domain-containing protein 2	RING finger and transmembrane domain-containing protein 3	XM_044466260.1	GO:0006950~response to stress	CYR32&V26
TRAESCS5B02G005400	Protein kinase domain-containing protein	serine/threonine-protein kinase CDG1 isoform X1	serine/threonine-protein kinase CDG1 isoform X2	XM_044530490.1	GO:0006950~response to stress	CYR32&V26
TRAESCS1A02G131600	non-specific serine/threonine protein kinase	serine/threonine-protein kinase EDR1	serine/threonine-protein kinase EDR2	XM_044464964.1	GO:0006950~response to stress	CYR32&V26
TRAESCS1A02G131600	non-specific serine/threonine protein kinase	serine/threonine-protein kinase EDR1	serine/threonine-protein kinase EDR2	XM_044464964.1	GO:0006950~response to stress	CYR32&V26
TRAESCS1A02G131600	non-specific serine/threonine protein kinase	serine/threonine-protein kinase EDR1	serine/threonine-protein kinase EDR2	XM_044464964.1	GO:0006950~response to stress	CYR32&V26
TRAESCS5B02G214100	RBR-type E3 ubiquitin transferase	uncharacterized protein	uncharacterized protein	XM_044537190.1	GO:0006950~response to stress	CYR32&V26
TRAESCS5D02G532400	NB-ARC domain-containing protein	uncharacterized protein LOC119331959 isoform X1	uncharacterized protein LOC119331959 isoform X2	XM_037605137.1	GO:0006950~response to stress	CYR32&V26
TRAESCS7A02G027800	NB-ARC domain-containing protein	uncharacterized protein LOC119331959 isoform X1	uncharacterized protein LOC119331959 isoform X2	XM_037605137.1	GO:0006950~response to stress	CYR32&V26
TRAESCS7A02G027800	NB-ARC domain-containing protein	uncharacterized protein LOC123150953	uncharacterized protein LOC123150954	XM_044570753.1	GO:0006950~response to stress	CYR32&V26
TRAESCS6B02G459300	Protein kinase domain-containing protein	wall-associated receptor kinase 2	wall-associated receptor kinase 3	XM_044559482.1	GO:0006950~response to stress	CYR32&V26
TRAESCS6B02G459300	Protein kinase domain-containing protein	wall-associated receptor kinase 2	wall-associated receptor kinase 3	XM_044559482.1	GO:0006950~response to stress	CYR32&V26
TRAESCS6B02G459300	Protein kinase domain-containing protein	wall-associated receptor kinase 2	wall-associated receptor kinase 3	XM_044559482.1	GO:0006950~response to stress	CYR32&V26
TRAESCS6B02G459300	Protein kinase domain-containing protein	wall-associated receptor kinase 2	wall-associated receptor kinase 3	XM_044559482.1	GO:0006950~response to stress	CYR32&V26
TRAESCS6B02G459300	Protein kinase domain-containing protein	wall-associated receptor kinase 2	wall-associated receptor kinase 3	XM_044559482.1	GO:0006950~response to stress	CYR32&V26
TRAESCS2D02G084700	Uncharacterized protein	NA	NA	NA	GO:0006950~response to stress	CYR32&V26
TRAESCS5D02G494400	Protein kinase domain-containing protein	NA	NA	NA	GO:0006950~response to stress	CYR32&V26
TRAESCS3A02G060100	Receptor kinase-like protein Xa21	NA	NA	NA	GO:0006950~response to stress	CYR32&V26
TRAESCS1D02G439900	RING-CH-type domain-containing protein	NA	NA	NA	GO:0006950~response to stress	CYR32&V26
TRAESCS5D02G532400	NB-ARC domain-containing protein	NA	NA	NA	GO:0006950~response to stress	CYR32&V26
TRAESCS1D02G091100	BRCT domain-containing protein	NA	NA	NA	GO:0006950~response to stress	CYR32&V26
TRAESCS2A02G390000	Subtilisin-like protease	NA	NA	NA	GO:0006950~response to stress	CYR32&V26
TRAESCS7D02G121900	Uncharacterized protein	NA	NA	NA	GO:0006950~response to stress	CYR32&V26
TRAESCS2B02G494600	BTB domain-containing protein	NA	NA	NA	GO:0006950~response to stress	CYR32&V26
TRAESCS5D02G553700	E3 ubiquitin-protein ligase listerin	NA	NA	NA	GO:0006950~response to stress	CYR32&V26
TRAESCS5A02G121600	HECT-type E3 ubiquitin transferase	NA	NA	NA	GO:0006950~response to stress	CYR32&V26
TRAESCS4B02G109100	E3 ubiquitin-protein ligase	NA	NA	NA	GO:0006950~response to stress	CYR32&V26
TRAESCSU02G035250	Protein kinase domain-containing protein	NA	NA	NA	GO:0006950~response to stress	CYR32&V26
TRAESCSU02G035250	Protein kinase domain-containing protein	NA	NA	NA	GO:0006950~response to stress	CYR32&V26
TRAESCS1D02G047400	E3 UFM1-protein ligase 1 homolog	NA	NA	NA	GO:0006950~response to stress	CYR32&V26
TRAESCS2B02G557100	RBR-type E3 ubiquitin transferase	NA	NA	NA	GO:0006950~response to stress	CYR32&V26
TRAESCS7A02G267200	RBR-type E3 ubiquitin transferase	NA	NA	NA	GO:0006950~response to stress	CYR32&V26
TRAESCS7D02G186500	DYW domain-containing protein	NA	NA	NA	GO:0006950~response to stress	CYR32&V26
